# Supplementary material for: Energy metabolism and partition of lactating Zebu and crossbred Zebu cows in different planes of nutrition
Source: PLoS One. 2018 Aug 17;13(8):e0202088. doi: 10.1371/journal.pone.0202088 (PMC6097685; doi:10.1371/journal.pone.0202088)
Supplement: S1 Table — (XLSX) [file pone.0202088.s001.xlsx]

## Sheet: Plan1
ANIMAL	Breed	Plan	DMI	GEI	FECES	GE FECES	GE FECES; DAY	GEF/GEI	DE	CH4_DAY	E_CH4	CH4_GE	CH4_DMI	MP	CH4_MILK	NDFI	OMI	CH4_NDF	CH4_OMI	URINE	GE_URINE	GE_URI_L	E_UR_DAY	URI_GE	ME	q	MP	NEE MILK	NEMILK_DAY	NEE_GEI	BW0.75	MANT	MANT_GEI	M+M	M+L_GEI	HP	HI	HI/GEI	HI_DMI	RE	NE	K	RE	RE_GEI
28	GIR	1	10.47	43.443	2.32	3.93793	9.13601	21.0299	34.307	308.02	2.91079	6.70025	#VALUE!	4.96	62.1008	4.16624	10.0479	73.9323	30.655	13.39	1818.26	121217	1.6231	3.73616	29.7731	0.685337	4.76	0.7947	3.78277	8.70744	113.572	11.0756	25.4945	14.8583	34.2019	24089	13.0134	29.9551	#VALUE!	1.90136	16.7597	0.562914	5.68413	13.0841
32	GIR	1	9.19297	44.7737	2.176	3.99683	8.69711	19.4246	36.0766	294.34	2.78151	6.21238	32.0179	9.75	30.1887	4.14444	8.74135	71.0205	33.6722	12.57	2005.99	133733	1.68102	3.75448	31.6141	0.706085	6.75	0.8823	5.95552	13.3014	87.7604	8.54698	19.0893	14.5025	32.3907	25577.3	17.0303	38.0363	1.85253	0.0812794	14.5838	0.461307	6.0368	13.4829
46	GIR	1	9.86047	45.9829	2.2972	3.90482	8.97016	19.5076	37.0127	283.43	2.67841	5.82481	28.7441	7.12	39.8076	4.28896	9.484	66.0836	29.8851	16.36	2107.99	140533	2.29911	4.99994	32.0352	0.696676	7.12	0.884	6.29408	13.6879	100.942	8.41052	18.2905	14.7046	31.9784	26947.3	18.5368	40.3124	1.87991	-1.20622	13.4984	0.421361	5.08786	11.0647
50	GIR	1	10.5547	53.9936	2.8227	3.96547	11.1933	20.7308	42.8003	329.03	3.10933	5.75871	31.1739	12.45	26.4281	4.8448	10.0318	67.9141	32.7985	16.36	1988.39	132559	2.16867	4.01653	37.5223	0.694939	12.45	0.8696	10.8265	20.0515	100.942	10.6312	19.6898	21.4578	39.7413	29584.8	18.9536	35.1033	1.79575	-2.88906	18.5687	0.494872	7.93746	14.7007
80	GIR	1	8.91796	52.5844	2.281	3.97507	9.06714	17.243	43.5172	291.97	2.75912	5.24703	32.7396	9.5	30.7337	4.05998	8.44956	71.9141	34.5545	18.54	1757.87	117191	2.17273	4.13189	38.5854	0.73378	9.5	0.8383	7.96385	15.1449	98.5164	9.85164	18.7349	17.8155	33.8798	28514.7	18.6631	35.4917	2.09275	2.10681	19.9223	0.516318	10.0707	19.1514
93	GIR	1	10.6976	48.6569	2.6868	3.9357	10.5744	21.7327	38.0824	290.33	2.74362	5.63871	27.1399	10.25	28.3249	5.32017	10.0732	54.5715	28.822	18.38	1544.96	102997	1.89309	3.8907	33.4457	0.687379	10.25	0.7604	7.7941	16.0185	112.02	11.3252	23.2757	19.1193	39.2942	32428.1	21.1029	43.3708	1.97268	-6.77645	12.3429	0.369042	1.01765	2.09149
38	F1_HxG	1	14.9323	65.7875	5.25	3.96802	20.8321	31.6657	44.9554	367.47	3.47259	5.2785	24.609	18.5	19.8632	5.83656	14.08	62.96	26.0987	19.32	1645.73	109715	2.1197	3.22204	39.3631	0.598337	18.5	0.7666	14.1821	21.5574	105.737	11.2557	17.1092	25.4378	38.6666	29726.6	18.4708	28.0765	1.23697	-4.54555	20.8923	0.530758	9.63655	14.648
49	F1_HxG	1	17.0669	74.6662	4.86	3.84262	18.6751	25.0115	55.991	468.59	4.42818	5.93063	27.4561	17.45	26.8533	7.87526	16.1178	59.5015	29.0728	16.71	1708.18	113879	1.90291	2.54856	49.66	0.665093	17.45	0.8791	15.3403	20.5452	102.549	10.9163	14.6202	26.2566	35.1654	37848.1	26.9317	36.0695	1.57801	-3.52839	22.7282	0.457677	11.8119	15.8196
66	F1_HxG	1	15.7575	69.4904	3.72	3.84262	14.2945	20.5705	55.1959	387.42	3.66112	5.26852	24.5864	15.02	25.7936	7.12153	14.9087	54.4012	25.9862	16.36	2375.13	158342	2.59048	3.72782	48.9443	0.704331	15.02	0.8289	12.4501	17.9163	100.942	10.7453	15.463	23.1954	33.3793	37039.2	26.2939	37.8381	1.66866	-0.544991	22.6504	0.462779	11.9051	17.132
68	F1_HxG	1	15.3119	67.6102	4.1901	3.86874	16.2104	23.9763	51.3998	400.02	3.78019	5.59116	26.1248	17.58	22.7543	6.63629	14.5409	60.2776	27.5099	16.71	1549.85	103323	1.72653	2.55366	45.893	0.678789	17.58	0.769	13.519	19.9955	102.549	10.9163	16.146	24.4353	36.1415	28204.2	17.2879	25.5699	1.12905	4.16981	28.6052	0.623301	17.6888	26.163
70	F1_HxG	1	11.5966	58.7892	3.67	4.01684	14.7418	25.0757	44.0474	234.83	2.21914	3.77475	20.2498	18.49	12.7004	4.11795	11.0963	57.0259	21.1629	17.37	1964.67	130978	2.27509	3.86991	39.5532	0.672796	16.59	0.7986	13.2488	22.5361	100.942	10.7453	18.2777	23.9941	40.8138	22204.2	11.4589	19.4915	0.988122	4.10018	28.0943	0.710291	17.349	29.5105
73	F1_HxG	1	14.6114	64.5051	3.88	4.05956	15.7511	24.4184	48.754	371.38	3.50954	5.44072	25.4172	18.5	20.0746	5.82043	13.793	63.8063	26.9253	19.49	1795.78	119719	2.33332	3.61726	42.9112	0.665237	18.05	0.7632	13.7758	21.3561	115.117	12.2542	18.9973	26.03	40.3534	28590.5	16.3362	25.3254	1.11805	0.544949	26.575	0.619302	14.3207	22.2009
28	GIR	2	7.75796	39.8146	1.4	3.93783	5.51296	13.8466	34.3016	311.34	2.94216	7.38966	40.1317	4.37	71.2449	2.52661	7.32087	123.224	42.5278	15.78	1281.26	85417.3	1.34789	3.38541	30.0116	0.753784	4.37	0.9862	4.30969	10.8244	113.572	11.0756	27.8178	15.3853	38.6422	22067.4	10.9918	27.6075	1.41684	3.63454	19.0198	0.633748	7.94423	19.9531
32	GIR	2	9.88731	40.7655	1.1923	3.81873	4.55308	11.1689	36.2125	294.35	2.78161	6.82343	29.7705	9.75	30.1897	4.37012	9.33922	67.3552	31.5176	13.57	1625.99	108399	1.47098	3.60839	31.9599	0.783992	9.75	0.7468	7.2813	17.8614	87.7604	8.54698	20.9662	15.8283	38.8276	23885.1	15.3381	37.6253	1.5513	0.793447	16.6217	0.520081	8.07475	19.8078
46	GIR	2	9.27532	38.2296	1.82866	3.80499	6.95803	18.2006	31.2716	273.33	2.58297	6.75646	29.4685	6.45	42.3767	4.03453	8.74782	67.7476	31.2455	16.01	1717.99	114533	1.83367	4.79646	26.8549	0.702465	6.45	0.9411	6.0701	15.878	99.3272	8.27595	21.648	14.346	37.526	24960.5	16.6845	43.6429	1.79881	-4.1756	10.1704	0.378718	1.8945	4.95558
50	GIR	2	11.2803	50.6036	2.9955	3.75173	11.2383	22.2085	39.3653	294.47	2.78274	5.4991	26.1048	12	24.5392	5.00866	10.6535	58.7922	27.6407	16.71	2008.39	133893	2.23735	4.42132	34.3452	0.678711	12	0.9441	11.3292	22.3881	102.549	10.8004	21.3432	22.1296	43.7314	24012.3	13.2119	26.1086	1.17123	-0.996298	21.1334	0.615321	10.3329	20.4193
80	GIR	2	11.0801	45.7243	2.543	3.68292	9.36567	20.4829	36.3586	178.6	1.68777	3.69119	16.1189	9.54	18.7212	4.96684	10.4598	35.9585	17.0749	15.98	1730.87	115391	1.84395	4.03277	32.8269	0.717931	9.54	0.8696	8.29598	18.1435	99.1653	9.91653	21.6877	18.2125	39.8311	24500.4	14.5839	31.8953	1.31622	0.0305069	18.243	0.555734	8.32649	18.2102
93	GIR	2	9.3026	38.4182	2.4242	3.9659	9.61413	25.0249	28.8041	319.77	3.02183	7.86562	34.3743	10.3	31.0456	3.77203	8.81216	84.7739	36.2874	18.97	1544.96	102997	1.95386	5.08577	23.8284	0.620237	5.03	1.054	5.30162	13.7998	112.797	11.4038	29.6833	16.7054	43.483	25648.7	14.245	37.0787	1.53129	-7.12198	9.58341	0.402185	-1.82036	-4.73829
38	F1_HxG	2	13.4321	54.998	3.27	3.92568	12.837	23.3408	42.161	343.9	3.24985	5.90905	25.6028	18.6	18.4892	5.33674	12.8258	64.4401	26.8131	19.32	1945.73	129715	2.5061	4.55671	36.405	0.661934	17.4	0.902	15.6948	28.5371	114.346	12.1721	22.1319	27.8669	50.669	28844.2	16.6721	30.314	1.24121	-8.13395	19.7329	0.542039	7.56085	13.7475
49	F1_HxG	2	15.2353	62.7792	3.94	3.94584	15.5466	24.7639	47.2326	275.59	2.60433	4.14839	18.0889	17.39	15.8476	6.56921	14.3634	41.9518	19.1869	17.06	1948.18	129879	2.21573	3.5294	42.4126	0.675583	17.39	0.8248	14.3433	22.8472	104.147	11.0865	17.6594	25.4297	40.5066	24972.7	13.8863	22.1192	0.911455	3.09656	28.5263	0.672591	17.4398	27.7796
66	F1_HxG	2	13.0585	53.8345	3.71	3.88979	14.4311	26.8064	39.4034	424.54	4.0119	7.45229	32.5105	14.56	29.158	5.54703	12.32	76.5346	34.4593	16.71	2365.13	157675	2.63475	4.89417	32.7567	0.608471	14.56	0.7763	11.3029	20.9957	102.549	10.9163	20.2776	22.2193	41.2733	24972.7	14.0564	26.1104	1.07641	-3.51892	18.7003	0.570885	7.784	14.4591
68	F1_HxG	2	14.8135	61.0999	3.58	3.86874	13.8501	22.6679	47.2498	370.45	3.50075	5.72956	25.0076	17.54	21.1203	6.34513	14.0609	58.3833	26.346	16.71	2089.85	139323	2.32809	3.81031	41.421	0.677922	17.54	0.7986	14.0074	22.9255	102.549	10.9163	17.8664	24.9238	40.7918	27422.7	16.5064	27.0154	1.11428	-0.00920502	24.9146	0.601496	13.9982	22.9104
70	F1_HxG	2	11.3641	56.3381	4.23	3.87993	16.4121	29.1314	39.9261	300.09	2.83585	5.03362	26.4068	16.99	17.6627	3.92869	10.7169	76.3842	28.0014	17.75	1974.67	131645	2.33669	4.14762	34.7535	0.616874	14.99	0.6877	10.3086	18.2978	102.549	10.9163	19.3764	21.225	37.6742	22522.7	11.6064	20.6013	1.02132	1.92217	23.1471	0.666037	12.2308	21.7096
73	F1_HxG	2	13.0772	57.6474	2.76	3.99029	11.0132	19.1044	46.6342	367.21	3.47013	6.01958	28.0802	18.54	19.8064	5.24136	12.485	70.0601	29.412	20.02	1782.78	118852	2.37942	4.12754	40.7847	0.707485	18.54	0.8418	15.607	27.0732	117.576	12.5159	21.7111	28.1229	48.7843	28958.7	16.4427	28.5229	1.25736	-3.78097	24.3419	0.59684	11.826	20.5144
28	GIR	3	5.89952	33.2027	1.4	3.92794	5.49911	16.5623	27.7036	235.38	2.22434	6.69928	39.8982	4.89	48.135	2.1023	5.39113	111.963	43.6606	10.54	1981.26	132084	1.39217	4.19293	24.0871	0.725455	4.89	1.1334	5.54233	16.6924	115.117	11.2262	33.8113	16.7686	50.5037	25625.8	14.3995	43.3685	2.44079	-7.08103	9.68755	0.402189	-1.5387	-4.63427
32	GIR	3	8.62276	39.8154	2.15848	3.63628	7.84885	19.7131	31.9665	294.36	2.7817	6.9865	34.1376	9.8	30.0367	3.34897	7.90082	87.8957	37.2569	13.26	2056.99	137133	1.81838	4.56703	27.3665	0.687334	9.8	0.7402	7.25396	18.219	86.0672	8.38209	21.0524	15.636	39.2714	19668.9	11.2869	28.348	1.30896	0.443553	16.0796	0.587566	7.69751	19.333
46	GIR	3	8.37218	41.7121	2.47827	3.70382	9.17908	22.0058	32.533	282.85	2.67293	6.40805	33.7845	8.54	33.1206	3.34155	7.61969	84.6464	37.1209	16.01	1917.99	127866	2.04713	4.90777	27.8129	0.666784	8.54	0.8348	7.12919	17.0914	99.3272	8.27595	19.8406	15.4051	36.9321	19731.7	11.4557	27.4638	1.36831	0.952095	16.3572	0.588116	8.08129	19.374
50	GIR	3	10.8288	44.6389	2.9532	3.4435	10.1694	22.7814	34.4695	324.6	3.06747	6.87175	29.9756	14.1	23.0213	4.32119	9.93249	75.1183	32.6806	16.19	1975.39	131693	2.1321	4.77634	29.2699	0.655705	14.1	0.7947	11.2053	25.1021	100.136	10.5463	23.6259	21.7516	48.7279	22222.2	11.6759	26.1563	1.07822	-4.15752	17.5941	0.601097	7.04775	15.7884
80	GIR	3	11.1245	45.8546	3.55	3.5237	12.5091	27.28	33.3455	235.59	2.22633	4.85518	21.1776	9.12	25.8322	4.45098	10.2011	52.9299	23.0945	15.66	1570.87	104725	1.63999	3.5765	29.4792	0.642883	9.12	0.8383	7.6453	16.6729	98.0288	9.80288	21.3782	17.4482	38.0511	20338.9	10.536	22.977	0.947101	1.49495	18.9431	0.642594	9.14025	19.9331
93	GIR	3	7.29711	39.9725	2.2692	3.88781	8.82222	22.0707	31.1503	310.49	2.93413	7.34038	42.5497	11	28.2264	2.83276	6.88648	109.607	45.0869	18.62	1494.96	99664	1.85574	4.64255	26.3604	0.659463	11	0.8466	9.3126	23.2975	111.241	11.2465	28.1355	20.5591	51.4331	28473.7	17.2273	43.0978	2.36083	-11.4259	9.13313	0.346472	-2.11334	-5.287
38	F1_HxG	3	12.3202	55.0498	3.72	3.92568	14.6035	26.5278	40.4463	385.73	3.64515	6.62154	31.3087	19.5	19.781	4.27795	11.393	90.167	33.8568	18.8	1905.73	127049	2.38851	4.33882	34.4126	0.625118	18.95	0.7562	14.33	26.0309	112.02	11.9245	21.6613	26.2545	47.6923	29660.9	17.7364	32.2188	1.43962	-9.5783	16.6762	0.484596	4.75169	8.63162
49	F1_HxG	3	15.4176	63.48	3.96	3.84607	15.2305	23.9925	48.2495	388.07	3.66726	5.77704	25.1706	18.01	21.5475	6.50603	14.517	59.6478	26.7321	16.71	1978.18	131879	2.20369	3.47148	42.3785	0.667589	18.01	0.8693	15.6561	24.6631	102.549	10.9163	17.1965	26.5724	41.8596	27029.6	16.1133	25.3832	1.04512	-0.307154	26.2653	0.619778	15.3489	24.1792
66	F1_HxG	3	13.172	54.2694	2.77	3.76283	10.4231	19.2061	43.8463	413.81	3.9105	7.20573	31.4159	16.08	25.7345	5.46664	12.41	75.6973	33.3449	16.63	2356.13	157075	2.61216	4.81333	37.3237	0.687748	16.08	0.7321	11.7722	21.6921	102.188	10.8779	20.0443	22.6501	41.7364	26190.6	15.3127	28.2161	1.16252	-0.639105	22.011	0.589733	11.1331	20.5144
68	F1_HxG	3	12.823	52.8983	2.18	3.87993	8.45824	15.9896	44.4401	377.45	3.5669	6.74294	29.4354	18.42	20.4913	5.44702	12.1643	69.2948	31.0292	16.06	2089.85	139323	2.23753	4.22987	38.6357	0.730376	18.42	0.7632	14.0581	26.5758	101.747	10.8309	20.475	24.8891	47.0508	25923.2	15.0923	28.5307	1.17697	-1.3457	23.5434	0.609369	12.7124	24.0318
70	F1_HxG	3	10.733	48.4164	3.17	3.87993	12.2994	25.4033	36.1171	289.11	2.73209	5.6429	26.9366	18.45	15.6699	4.18332	9.93166	69.1102	29.11	11.17	2074.67	138311	1.54494	3.19094	31.8401	0.657629	16.45	0.769	12.6501	26.1276	106.529	11.34	23.4219	23.9901	49.5494	25323.2	13.9832	28.8811	1.30282	-6.13321	17.8569	0.56083	6.51684	13.46
73	F1_HxG	3	12.306	54.9231	2.85	3.94046	11.2303	20.4473	43.6928	310.83	2.93734	5.3481	25.2584	19	16.3595	5.32113	11.3937	58.4143	27.2808	10.05	1981.78	132119	1.32779	2.41755	39.4277	0.71787	19	0.8289	15.7491	28.6748	117.576	12.5159	22.7881	28.265	51.4629	23270.7	10.7547	19.5815	0.873943	0.407914	28.6729	0.727228	16.157	29.4175
28	GIR	4	5.93422	35.242	1.43	3.87637	5.54321	15.729	29.6988	252.05	2.38187	6.75862	42.474	4.1	61.4756	2.23528	5.62152	112.76	44.8367	20.71	1281.26	85417.3	1.76899	5.01956	25.5479	0.724928	4.1	0.7947	3.25827	9.24541	112.02	10.9242	30.9976	14.1825	40.243	21434.7	10.5105	29.8238	1.77117	0.854991	15.0374	0.588597	4.11326	11.6715
32	GIR	4	8.10522	41.7612	3.04417	4.00439	12.19	29.1898	29.5712	294.37	2.7818	6.66119	36.3185	9.11	32.3128	3.46384	7.69345	84.9837	38.2624	12.98	1825.99	121733	1.58009	3.78363	25.2093	0.603653	9.11	0.8823	8.03775	19.2469	84.8754	8.26601	19.7935	16.3038	39.0404	20673.5	12.4075	29.7106	1.5308	-3.50197	12.8018	0.50782	4.53578	10.8612
46	GIR	4	7.92745	38.3349	1.9924	3.92303	7.81624	20.3894	30.5187	329.59	3.11463	8.12477	41.5758	7.59	43.4242	3.39895	7.52424	96.9683	43.8037	15.73	1917.99	127866	2.01133	5.24673	25.3927	0.662391	7.59	0.8839	6.7088	17.5005	98.0288	8.16776	21.3063	14.8766	38.8068	18640.7	10.4729	27.3196	1.3211	0.0432263	14.9198	0.587562	6.75203	17.6133
50	GIR	4	9.2285	38.0983	2.3333	3.93881	9.19043	24.1229	28.9079	280.6	2.65167	6.96007	30.4058	12.25	22.9061	3.97491	8.75835	70.5928	32.038	15.84	1698.39	113226	1.7935	4.70756	24.4627	0.642094	15.25	0.8695	13.2599	34.8044	98.5164	10.3757	27.2341	23.6356	62.0385	20024.8	9.6491	25.3268	1.04558	-8.822	14.8136	0.605559	4.43787	11.6485
80	GIR	4	9.4777	46.3268	2.9361	3.95183	11.603	25.0459	34.7239	289.15	2.73247	5.89824	30.5085	8	36.1437	4.09333	8.99439	70.6393	32.1478	15.66	1750.57	116705	1.8276	3.945	30.1638	0.651109	8	0.8382	6.7056	14.4745	97.7033	9.77033	21.09	16.4759	35.5646	19044.2	9.27387	20.0183	0.978493	4.41401	20.8899	0.69255	11.1196	24.0025
93	GIR	4	7.02144	37.8817	1.7702	3.74481	6.62906	17.4994	31.2527	289.15	2.73247	7.21316	41.181	8.25	35.0485	2.93321	6.64369	98.5779	43.5225	18.52	1594.96	106331	1.96924	5.1984	26.5509	0.700891	8.25	0.7007	5.78078	15.2601	110.773	11.1991	29.5635	16.9799	44.8235	15999.9	4.80073	12.673	0.683725	4.77028	21.7502	0.819188	10.5511	27.8526
38	F1_HxG	4	10.9816	53.5357	3.67	3.94873	14.4918	27.0695	39.0438	340.18	3.2147	6.00478	30.9773	16	21.2613	4.30162	10.428	79.0818	32.6217	18.59	1905.73	127049	2.36183	4.4117	33.4673	0.62514	16	0.7665	12.264	22.9081	111.085	11.825	22.0881	24.089	44.9962	28340.4	16.5154	30.8493	1.50392	-7.1371	16.9519	0.506522	5.1269	9.57661
49	F1_HxG	4	12.4778	55.3724	3.54	3.87356	13.7124	24.764	41.66	420.49	3.97363	7.1762	33.6992	16.54	25.4226	5.39162	11.7919	77.9895	35.6593	16.57	1978.18	131879	2.18523	3.94643	35.5011	0.641134	16.54	0.8791	14.5403	26.2592	101.907	10.848	19.5911	25.3883	45.8502	25973.9	15.1258	27.3166	1.21222	-5.01306	20.3753	0.573933	9.52725	17.2058
66	F1_HxG	4	10.4911	47.213	2.84	3.82033	10.8497	22.9804	36.3633	394.38	3.72689	7.89378	37.5917	13.89	28.3931	4.49372	9.91768	87.7625	39.7654	16.6	2165.13	144342	2.39608	5.07503	30.2403	0.640508	13.89	0.8289	11.5134	24.3861	102.068	10.8651	23.013	22.3785	47.3991	22757.5	11.8924	25.1888	1.13356	-4.0306	18.3479	0.606738	7.48282	15.8491
68	F1_HxG	4	11.792	50.866	3.75	3.87993	14.5497	28.604	36.3163	360.45	3.40625	6.69652	30.5673	16.39	21.9921	5.29585	11.173	68.0627	32.2609	16.46	2085.85	139057	2.28887	4.49981	30.6212	0.601997	16.89	0.7689	12.9867	25.5312	101.425	10.7967	21.2258	23.7834	46.757	25557.3	14.7606	29.0185	1.25174	-7.9228	15.8606	0.517963	5.06392	9.9554
70	F1_HxG	4	10.0588	53.8195	3.12	3.80331	11.8663	22.0484	41.9532	318.15	3.00652	5.5863	31.629	16.45	19.3404	4.00517	9.51174	79.4348	33.4481	17.71	1974.67	131645	2.33143	4.33194	36.6152	0.680334	16.45	0.7986	13.137	24.4093	107.161	11.4073	21.1955	24.5443	45.6048	24597.3	13.1899	24.5077	1.31128	-1.119	23.4253	0.639769	12.018	22.3301
73	F1_HxG	4	12.402	55.2594	2.43	3.891	9.45512	17.1104	45.8043	353.02	3.33604	6.03705	28.4648	17.26	20.4531	5.05104	11.72	69.8905	30.1213	20.48	1785.78	119052	2.43818	4.41226	40.03	0.724403	17.26	0.7632	13.1728	23.8382	117.576	12.5159	22.6494	25.6887	46.4876	32611.9	20.096	36.3667	1.62039	-5.75473	19.934	0.497977	7.4181	13.4242
